# Supplementary material for: Antimicrobial Properties of Different Hop (Humulus lupulus) Genotypes
Source: Plants (Basel). 2022 Dec 26;12(1):120. doi: 10.3390/plants12010120 (PMC9824274; doi:10.3390/plants12010120)
Supplement: Supplementary file 1 [file plants-12-00120-s001.zip]

Archive with 1 entries (1 files):
- plants-2087727-supplementary.pdf
